# Supplementary material for: Tigecycline Opposes Bortezomib Effect on Myeloma Cells Decreasing Mitochondrial Reactive Oxygen Species Production
Source: Int J Mol Sci. 2024 Apr 30;25(9):4887. doi: 10.3390/ijms25094887 (PMC11084384; doi:10.3390/ijms25094887)
Supplement: Supplementary file 1 [file ijms-25-04887-s001.zip]

Archive with 12 entries (12 files):
- .DS_Store
- Figure S1.tiff
- Figure S2.tiff
- Figure S3.tiff
- Figure S4.tiff
- Figure S5.tiff
- Figure S6.tiff
- Figure S7.tiff
- Figure S8.tiff
- Figure S9.tiff
- Supplementary Figures Legends.pdf
- Table S1.pdf
